# Supplementary material for: Volatiles and Antifungal-Antibacterial-Antiviral Activity of South African Salvia spp. Essential Oils Cultivated in Uniform Conditions
Source: Molecules. 2021 May 10;26(9):2826. doi: 10.3390/molecules26092826 (PMC8126244; doi:10.3390/molecules26092826)
Supplement: Supplementary file 1 [file molecules-26-02826-s001.zip]

Archive with 1 entries (1 files):
- molecules-1180094-supplementary.pdf
